# Supplementary material for: Nanoparticles Carrying NF-κB p65-Specific siRNA Alleviate Colitis in Mice by Attenuating NF-κB-Related Protein Expression and Pro-Inflammatory Cellular Mediator Secretion
Source: Pharmaceutics. 2022 Feb 15;14(2):419. doi: 10.3390/pharmaceutics14020419 (PMC8874689; doi:10.3390/pharmaceutics14020419)
Supplement: Supplementary file 1 [file pharmaceutics-14-00419-s001.zip]

Archive with 1 entries (1 files):
- pharmaceutics-1580135-supplementary.pdf
